# Supplementary material for: Precise through-space control of an abiotic electrophilic aromatic substitution reaction
Source: Nat Commun. 2017 Apr 5;8:14840. doi: 10.1038/ncomms14840 (PMC5382318; doi:10.1038/ncomms14840)
Supplement: Supplementary Data 1 — DFT-Optimized Structures, Energies, and Thermochemical Data [file ncomms14840-s2.txt]

_______________________________________________________________

  DFT-Optimized Structures, Energies, and Thermochemical Data
_______________________________________________________________


Energies, Thermochemical Data, and Structure for the Wheland Intermediate [endo-2a-H]+
_______________________________________________________________________________________


  SCFE: SCF energy: DFT(b3lyp-mm)     -1891.98232240596 hartrees

  Thermodynamic properties calculated assuming an ideal gas

  In the table below, the units for temperature
  are kelvins, the units for U, H, and G are
  kcal/mol and the units for Cv and S are cal/(mol K)

  The zero point energy (ZPE):    343.782 kcal/mol
  is not included in U, H, or G in the table below


  T =   298.15 K
   
              U         Cv          S          H          G        ln(Q)
          ---------  ---------  ---------  ---------  ---------  ---------
  trans.      0.889      2.981     44.746      1.481    -11.860   20.01700
    rot.      0.889      2.981     37.829      0.889    -10.390   17.53630
    vib.     21.041    130.860    147.120     21.041    -22.823   38.52049
   elec.      0.000      0.000      0.000      0.000      0.000    0.00000
   total     22.818    136.822    229.695     23.411    -45.073   76.07379
   
  Total internal energy, Utot (SCFE + ZPE + U):   -1891.398107 hartrees
              Total enthalpy, Htot (Utot + pV):   -1891.397163 hartrees
    Total Gibbs free energy, Gtot (Htot - T*S):   -1891.506299 hartrees


                                   angstroms
  atom               x                 y                 z
  C1           -1.9769224282     -0.1629221243      4.4585135998 
  C2           -2.7141911371     -1.5148311402      4.5713963593 
  H3           -0.9717655498     -0.2451047517      4.8858964407 
  H4           -3.6434922526     -1.3786331184      5.1423489233 
  C5           -2.6899005358      0.9758605292      5.1667007096 
  O6           -3.8787338530      1.0212937323      5.3815490108 
  C7           -1.8508276185     -2.5362770876      5.3036685887 
  O8           -0.8690584499     -2.2745978481      5.9632596573 
  O9           -1.8054635393      1.9411076589      5.4801864511 
  O10          -2.3019056892     -3.7958611368      5.1178863677 
  C11          -2.3550863996      3.2100825326      5.8907433475 
  C12          -1.5164360378     -4.8347890499      5.7426850451 
  C13          -2.8335062880      3.9356887076      4.6324027867 
  O14          -2.6322064003      3.5437240329      3.5002039164 
  C15          -0.1240066950     -4.8757619632      5.1146597537 
  O16           0.1295311344     -4.4788998829      3.9877834004 
  O17           0.7394192063     -5.4510104731      5.9374920624 
  O18          -3.4807934664      5.0538130653      4.9566747313 
  C19          -3.9827237883      5.8649431472      3.8501264187 
  H20          -3.1311401434      6.1247716700      3.2080130621 
  H21          -4.6782751711      5.2448272041      3.2698278422 
  C22          -4.6536044126      7.0839337027      4.4433419767 
  H23          -5.4903230187      6.7963975540      5.0931580377 
  H24          -3.9412168172      7.6818787403      5.0263217900 
  H25          -5.0459750227      7.7108628752      3.6310031746 
  C26           2.1241143254     -5.5889476959      5.4815280964 
  H27           2.5094435128     -6.4238881107      6.0755577973 
  H28           2.1096525602     -5.8673960089      4.4214383800 
  C29           2.8986953003     -4.3091719005      5.7274642555 
  H30           2.4782664786     -3.4770555973      5.1494545337 
  H31           2.8862934501     -4.0426657070      6.7920911243 
  H32           3.9434534583     -4.4566953224      5.4191118097 
  H33          -3.2230323401      3.0333301640      6.5382828333 
  H34          -1.4003337465     -4.6021213581      6.8077390858 
  C35          -1.2615191944      3.9747778752      6.6241320228 
  H36          -1.6487435129      4.9491603752      6.9436844786 
  H37          -0.9446432791      3.4109833458      7.5101023530 
  H38          -0.3925997843      4.1321668997      5.9713087224 
  C39          -2.2550784176     -6.1498971341      5.5341147352 
  H40          -1.7019964804     -6.9630837027      6.0198796402 
  H41          -3.2543842695     -6.0887162977      5.9814585234 
  H42          -2.3538131818     -6.3756429427      4.4641415262 
  N43           0.3292069064     -4.1626074515      0.0986958436 
  O44           1.3190756976     -3.9711030998     -0.5813361903 
  O45          -0.4896447511     -5.0523124438     -0.0245843709 
  C201         -3.8114689092      1.3424612907      1.6481595767 
  C202         -5.1161583750      1.2039226912      1.1654825599 
  C203         -5.8134939273      0.0015328920      1.3271008220 
  C204         -5.2152180212     -1.0877324259      1.9708960663 
  H101         -3.2770136268      2.2861459382      1.5568327218 
  H102         -5.5969717223      2.0434527213      0.6628183599 
  H103         -6.8294896137     -0.0900921668      0.9426393445 
  H104         -5.7571550829     -2.0274172689      2.0879267477 
  C205         -3.2278576594      0.2598679640      2.3037832156 
  C206         -3.9159915829     -0.9543416416      2.4510306640 
  C207         -3.1052379708     -2.0277395896      3.1389631904 
  C208         -1.8413278870      0.2552145823      2.9372025596 
  H105         -3.6234821521     -2.9881029893      3.1941825641 
  H106         -1.3307538179      1.2182705818      2.8473385881 
  C209         -1.7956415009     -2.1263969810      2.3909951295 
  C210         -1.1221094797     -0.8696866749      2.2752706986 
  C211          0.1119432296     -0.7441748479      1.5778505091 
  C212          0.6989832544     -1.8525376593      1.0456343964 
  C213          0.1193292152     -3.1896122427      1.2885808099 
  C214         -1.2303836635     -3.2545321519      1.8826637080 
  H107          0.5651572541      0.2401466331      1.4614652137 
  H108          1.6275060201     -1.8021270179      0.4776040133 
  H109          0.7589246419     -3.6575649377      2.0770430201 
  H110         -1.7036867174     -4.2297737480      1.9630881145 


Energies, Thermochemical Data, and Structure for the Wheland Intermediate [exo-2a-H]+
_______________________________________________________________________________________


  SCFE: SCF energy: DFT(b3lyp-mm)     -1891.98176187690 hartrees

  Thermodynamic properties calculated assuming an ideal gas

  In the table below, the units for temperature
  are kelvins, the units for U, H, and G are
  kcal/mol and the units for Cv and S are cal/(mol K)

  The zero point energy (ZPE):    344.149 kcal/mol
  is not included in U, H, or G in the table below


  T =   298.15 K
   
              U         Cv          S          H          G        ln(Q)
          ---------  ---------  ---------  ---------  ---------  ---------
  trans.      0.889      2.981     44.746      1.481    -11.860   20.01700
    rot.      0.889      2.981     37.552      0.889    -10.307   17.39679
    vib.     20.782    130.665    142.380     20.782    -21.669   36.57248
   elec.      0.000      0.000      0.000      0.000      0.000    0.00000
   total     22.559    136.626    224.678     23.152    -43.836   73.98627
   
  Total internal energy, Utot (SCFE + ZPE + U):   -1891.397376 hartrees
              Total enthalpy, Htot (Utot + pV):   -1891.396431 hartrees
    Total Gibbs free energy, Gtot (Htot - T*S):   -1891.503183 hartrees


                                   angstroms
  atom               x                 y                 z
  C1           -1.8983045846     -0.0939970290      4.3904626817 
  C2           -2.7737505282     -1.3626862490      4.5333282498 
  H3           -0.8880607389     -0.2826173732      4.7682145281 
  H4           -3.6398967437     -1.1253119632      5.1677865348 
  C5           -2.4568238803      1.1044675496      5.1380235013 
  O6           -3.6246409820      1.2665242532      5.4054491812 
  C7           -1.9735689073     -2.4588805371      5.2265503156 
  O8           -1.1231749261     -2.2543206443      6.0621339556 
  O9           -1.4710798767      1.9769367196      5.4138371015 
  O10          -2.3058306374     -3.6953752425      4.7877028323 
  C11          -1.8928525341      3.2793063675      5.8762892080 
  C12          -1.4568959666     -4.7655659987      5.2529847084 
  C13          -2.4877940534      4.0251368740      4.6825513266 
  O14          -2.3173442311      3.6958056702      3.5253690707 
  C15          -0.0562347958     -4.5716488928      4.6693716366 
  O16           0.2017959939     -3.8378878706      3.7278588605 
  O17           0.8178872969     -5.3457609855      5.2930280604 
  O18          -3.1832887656      5.0853369675      5.0918812432 
  C19          -3.8244355296      5.8923391018      4.0557500658 
  H20          -3.9652310864      6.8671798742      4.5348755823 
  H21          -3.1268702703      5.9898357163      3.2155752105 
  C22          -5.1422181133      5.2749679226      3.6279130154 
  H23          -4.9851885074      4.2879400668      3.1756847100 
  H24          -5.8225374926      5.1723773344      4.4834739536 
  H25          -5.6191045615      5.9284392864      2.8839384839 
  C26           2.2051238755     -5.3187823784      4.8178032772 
  H27           2.6149409638     -6.2720034457      5.1689988997 
  H28           2.1886325693     -5.3056372675      3.7225398689 
  C29           2.9484117722     -4.1306245683      5.3936730980 
  H30           2.5058162759     -3.1868365283      5.0501262854 
  H31           2.9373176759     -4.1536758870      6.4903329774 
  H32           3.9941979884     -4.1676662903      5.0574755035 
  H33          -2.6745204277      3.1546006999      6.6347184460 
  H34          -1.3830453447     -4.7203482627      6.3463446962 
  C35          -0.6705146468      3.9863639066      6.4427376314 
  H36          -0.9592796252      4.9813096728      6.8019566420 
  H37          -0.2638092844      3.4109906035      7.2835419190 
  H38           0.1052652898      4.0953784993      5.6735433501 
  C39          -2.0758135711     -6.0778981070      4.7886259983 
  H40          -1.4763030725     -6.9162898897      5.1624634477 
  H41          -3.0943531953     -6.1683375143      5.1839102025 
  H42          -2.1075154686     -6.1329291110      3.6921836292 
  N43           0.3392296206     -4.6258443948      1.1202288457 
  O44          -0.3466580608     -5.6086693116      1.3278546041 
  O45           1.5447185345     -4.5862412634      0.9792936423 
  C201         -3.6968195023      1.6552872762      1.7107350311 
  C202         -5.0394835848      1.6864777422      1.3212743963 
  C203         -5.8668929751      0.5768833205      1.5244738477 
  C204         -5.3632489451     -0.5887531586      2.1140892251 
  H101         -3.0570773138      2.5264709856      1.5864883667 
  H102         -5.4457816027      2.5859098551      0.8581670248 
  H103         -6.9113067640      0.6167689404      1.2149296347 
  H104         -6.0080077499     -1.4559846035      2.2636281432 
  C205         -3.2075620249      0.4996667839      2.3164640935 
  C206         -4.0275718520     -0.6235111220      2.5020205430 
  C207         -3.3086313080     -1.7989098098      3.1262781935 
  C208         -1.7966156049      0.3191519082      2.8634117358 
  H105         -3.9351509865     -2.6911010882      3.2011715247 
  H106         -1.1768747005      1.2133465220      2.7512366218 
  C209         -2.0738925642     -2.0374190968      2.2880921585 
  C210         -1.2520035081     -0.8780930937      2.1607360479 
  C211          0.0072254164     -0.9222007063      1.4977706632 
  C212          0.4520817566     -2.0962027013      0.9711250260 
  C213         -0.4264761235     -3.2869339200      0.9582648148 
  C214         -1.6470599922     -3.2301262376      1.7892207849 
  H107          0.6257959876     -0.0254004246      1.4614543836 
  H108          1.4307173360     -2.1851740682      0.5013037930 
  H109         -0.7834649932     -3.3705591611     -0.0952975404 
  H110         -2.2062399078     -4.1522405077      1.9330253811 


Energies, Thermochemical Data, and Structure for the Wheland Intermediate [endo-2b-H]+
_______________________________________________________________________________________


  SCFE: SCF energy: DFT(b3lyp-mm)     -1891.97892375005 hartrees


  Thermodynamic properties calculated assuming an ideal gas

  In the table below, the units for temperature
  are kelvins, the units for U, H, and G are
  kcal/mol and the units for Cv and S are cal/(mol K)

  The zero point energy (ZPE):    344.022 kcal/mol
  is not included in U, H, or G in the table below


  T =   298.15 K
   
              U         Cv          S          H          G        ln(Q)
          ---------  ---------  ---------  ---------  ---------  ---------
  trans.      0.889      2.981     44.746      1.481    -11.860   20.01700
    rot.      0.889      2.981     37.851      0.889    -10.396   17.54721
    vib.     21.018    130.822    148.474     21.018    -23.249   39.24033
   elec.      0.000      0.000      0.000      0.000      0.000    0.00000
   total     22.796    136.783    231.070     23.388    -45.506   76.80453
   
  Total internal energy, Utot (SCFE + ZPE + U):   -1891.394362 hartrees
              Total enthalpy, Htot (Utot + pV):   -1891.393418 hartrees
    Total Gibbs free energy, Gtot (Htot - T*S):   -1891.503207 hartrees


                                   angstroms
  atom               x                 y                 z
  C1           -1.5471639668      0.1965531843      4.4442913152 
  C2           -2.1497234402     -1.1874914657      4.7608773183 
  H3           -0.5004087071      0.2397839054      4.7640081347 
  H4           -3.0600499186     -1.0849327038      5.3602066114 
  C5           -2.3096641021      1.3289084812      5.1051391097 
  O6           -3.4846990049      1.2982212670      5.3903065582 
  C7           -1.1577106084     -2.1169072641      5.4272512636 
  O8            0.0169242983     -2.1780740479      5.1171041032 
  O9           -1.5060371580      2.3968314732      5.2720451041 
  O10          -1.7586982122     -2.9356153734      6.3008982731 
  C11          -2.1690144951      3.6355656330      5.6097908793 
  C12          -0.9964355617     -4.0875621400      6.7228149955 
  C13          -2.9614453021      4.0918557083      4.3849369979 
  O14          -2.7699909816      3.6735057517      3.2601628062 
  C15          -0.8082314001     -5.0009661898      5.5109157306 
  O16          -1.3603806280     -4.8428057345      4.4381633336 
  O17           0.0254881227     -5.9942321608      5.8072596471 
  O18          -3.8535268718      5.0209666749      4.7230543048 
  C19          -4.6997213696      5.5395012748      3.6499394230 
  H20          -5.0370304737      6.5105199813      4.0294179278 
  H21          -4.0754161658      5.6857426880      2.7604127323 
  C22          -5.8614304196      4.6017193358      3.3769622375 
  H23          -5.5039228515      3.6253917802      3.0277068858 
  H24          -6.4677605737      4.4581869394      4.2802765081 
  H25          -6.5008155464      5.0385497360      2.5969119990 
  C26           0.3122470914     -6.9614638838      4.7495389687 
  H27           0.6361675428     -7.8557316387      5.2925160758 
  H28          -0.6204165458     -7.1722688136      4.2155656498 
  C29           1.3931951974     -6.4441257232      3.8190046019 
  H30           1.0572908363     -5.5363276891      3.3002329293 
  H31           2.3139534373     -6.2188694279      4.3725454587 
  H32           1.6208923058     -7.2139700859      3.0678828142 
  H33          -2.8719009625      3.4562367738      6.4322198166 
  H34          -0.0048719134     -3.7610480497      7.0601648617 
  C35          -1.0940475995      4.6417650639      5.9981373724 
  H36          -1.5648372534      5.5970024856      6.2604107317 
  H37          -0.5342041045      4.2741379615      6.8670138586 
  H38          -0.3972161061      4.8035944652      5.1646947010 
  C39          -1.7727303140     -4.7633592155      7.8441381236 
  H40          -1.2194146898     -5.6428352556      8.1938001876 
  H41          -1.8962816904     -4.0665557001      8.6808556707 
  H42          -2.7637143218     -5.0787107392      7.4929299966 
  N43           1.5628488393     -1.6681129313     -0.4279155339 
  O44           1.8604460836     -2.6987409004     -1.0002512081 
  O45           1.6975642418     -0.5302502264     -0.8323985843 
  C201         -3.7665092386      1.1959172641      1.7141364274 
  C202         -5.0542711759      0.8392693599      1.3000845101 
  C203         -5.5633943674     -0.4415467504      1.5526512691 
  C204         -4.7881874713     -1.3913897295      2.2213139260 
  H101         -3.3767073783      2.1954567736      1.5327257252 
  H102         -5.6695123632      1.5661860816      0.7687656737 
  H103         -6.5710052819     -0.6991398625      1.2265997768 
  H104         -5.1805553807     -2.3885475717      2.4241530212 
  C205         -2.9941182327      0.2536451848      2.3873648054 
  C206         -3.5117035452     -1.0265937348      2.6501832138 
  C207         -2.5629392003     -1.9257620049      3.4279922779 
  C208         -1.5760916729      0.4414672706      2.8849109446 
  H105         -2.9720144409     -2.9167919008      3.6411706985 
  H106         -1.1675138971      1.4268023782      2.6430711225 
  C209         -1.3610623889     -1.9837025306      2.5503594842 
  C210         -0.7830268509     -0.6928227577      2.2806247670 
  C211          0.3334220674     -0.5974920074      1.5180488804 
  C212          0.9888950699     -1.8280974617      1.0160407414 
  C213          0.2571352166     -3.1054083031      1.1785256172 
  C214         -0.8507130831     -3.1735460498      1.9647078119 
  H107          0.8031997236      0.3583920394      1.2900004275 
  H108          1.9261531051     -1.9446739957      1.6054161974 
  H109          0.6749686723     -3.9844054630      0.6887457216 
  H110         -1.3449071062     -4.1206329617      2.1694691262 


Energies, Thermochemical Data, and Structure for the Wheland Intermediate [exo-2b-H]+
_______________________________________________________________________________________


  SCFE: SCF energy: DFT(b3lyp-mm)     -1891.97886292735 hartrees


  Thermodynamic properties calculated assuming an ideal gas

  In the table below, the units for temperature
  are kelvins, the units for U, H, and G are
  kcal/mol and the units for Cv and S are cal/(mol K)

  The zero point energy (ZPE):    344.124 kcal/mol
  is not included in U, H, or G in the table below


  T =   298.15 K
   
              U         Cv          S          H          G        ln(Q)
          ---------  ---------  ---------  ---------  ---------  ---------
  trans.      0.889      2.981     44.746      1.481    -11.860   20.01700
    rot.      0.889      2.981     37.737      0.889    -10.363   17.49009
    vib.     20.979    130.762    147.715     20.979    -23.063   38.92512
   elec.      0.000      0.000      0.000      0.000      0.000    0.00000
   total     22.756    136.724    230.198     23.349    -45.285   76.43220
   
  Total internal energy, Utot (SCFE + ZPE + U):   -1891.394202 hartrees
              Total enthalpy, Htot (Utot + pV):   -1891.393257 hartrees
    Total Gibbs free energy, Gtot (Htot - T*S):   -1891.502632 hartrees


                                   angstroms
  atom               x                 y                 z
  C1           -1.6094414782      0.2173009488      4.4609462472 
  C2           -2.2111158915     -1.1716623209      4.7569238488 
  H3           -0.5681073569      0.2605679819      4.7976414152 
  H4           -3.1268987852     -1.0795450468      5.3492575543 
  C5           -2.3836067684      1.3438284556      5.1170480743 
  O6           -3.5635486953      1.3114889187      5.3808728713 
  C7           -1.2175994500     -2.0978335819      5.4270249346 
  O8           -0.0366423213     -2.1322082174      5.1401142912 
  O9           -1.5805234846      2.4083979283      5.3086669149 
  O10          -1.8194207242     -2.9445904920      6.2739619205 
  C11          -2.2425134428      3.6466438113      5.6440057307 
  C12          -1.0254674000     -4.0746686179      6.6989179920 
  C13          -2.9586260376      4.1462445366      4.3898937497 
  O14          -2.7547887819      3.7110266861      3.2732829474 
  C15          -0.7527267293     -4.9486927746      5.4741233193 
  O16          -1.3216815194     -4.8265367539      4.4057674449 
  O17           0.1727395854     -5.8636402801      5.7525029897 
  O18          -3.8050152973      5.1298913289      4.6953449776 
  C19          -4.5805810715      5.6935358808      3.5939388984 
  H20          -4.8640193246      6.6870371774      3.9575090427 
  H21          -3.9208233029      5.7909043953      2.7243370733 
  C22          -5.7915135880      4.8310675655      3.2887964334 
  H23          -5.4866820153      3.8311043394      2.9536735579 
  H24          -6.4341981391      4.7323257720      4.1730240241 
  H25          -6.3772709575      5.3029951770      2.4879828422 
  C26           0.5604743211     -6.7679532964      4.6721198863 
  H27           0.9792094140     -7.6347310837      5.1941618915 
  H28          -0.3449265742     -7.0651067535      4.1308017206 
  C29           1.5808714440     -6.1139289513      3.7595690477 
  H30           1.1561367786     -5.2279956989      3.2705012421 
  H31           2.4749626672     -5.8141093481      4.3195419053 
  H32           1.8837090352     -6.8319644554      2.9840917124 
  H33          -2.9953848136      3.4559441904      6.4186612398 
  H34          -0.0623783409     -3.7142821446      7.0815868108 
  C35          -1.1776307185      4.6238170962      6.1245689148 
  H36          -1.6491468368      5.5794005985      6.3838801662 
  H37          -0.6774253486      4.2231140416      7.0151025189 
  H38          -0.4277710609      4.7959330825      5.3397659940 
  C39          -1.8151564994     -4.8115453205      7.7717764552 
  H40          -1.2376614895     -5.6752762598      8.1216456033 
  H41          -2.0016597174     -4.1425561235      8.6206223532 
  H42          -2.7775730645     -5.1604105014      7.3739290859 
  N43           2.5235028164     -1.8768057536      1.3546671865 
  O44           3.0267697405     -2.9784110185      1.2545890749 
  O45           3.0780234617     -0.8307121384      1.6192276532 
  C201         -3.7931489080      1.2344585162      1.7161602624 
  C202         -5.0766667922      0.8804761485      1.2855429547 
  C203         -5.5858194118     -0.4037111294      1.5174175681 
  C204         -4.8152838291     -1.3583623553      2.1818952337 
  H101         -3.4037594011      2.2370617498      1.5514537389 
  H102         -5.6880101008      1.6125010061      0.7569845587 
  H103         -6.5898644531     -0.6585295856      1.1793466713 
  H104         -5.2065611971     -2.3576858148      2.3718483607 
  C205         -3.0247787522      0.2858684029      2.3832471434 
  C206         -3.5453866925     -0.9959179618      2.6279514983 
  C207         -2.6098697063     -1.8995750778      3.4146028359 
  C208         -1.6127124083      0.4700309269      2.9028577892 
  H105         -3.0219991829     -2.8916708575      3.6150833976 
  H106         -1.1989844684      1.4562343439      2.6731018738 
  C209         -1.4075734341     -1.9502478630      2.5388956327 
  C210         -0.8113524203     -0.6613674235      2.3055287535 
  C211          0.3729000978     -0.5767008376      1.6497118649 
  C212          0.9816365142     -1.7886485147      1.0505769014 
  C213          0.3110696062     -3.0849740383      1.3126325516 
  C214         -0.8700599155     -3.1429270578      1.9839655273 
  H107          0.9020018813      0.3693304030      1.5308073152 
  H108          1.0013783205     -1.6516613157     -0.0527772684 
  H109          0.8070609281     -3.9850881620      0.9492558126 
  H110         -1.3544130069     -4.0940526997      2.1925564412 
